# Supplementary material for: Natrix: a Snakemake-based workflow for processing, clustering, and taxonomically assigning amplicon sequencing reads
Source: BMC Bioinformatics. 2020 Nov 16;21:526. doi: 10.1186/s12859-020-03852-4 (PMC7667751; doi:10.1186/s12859-020-03852-4)
Supplement: Supplementary file 1 — Additional file 1. Example configuration file with default values. For the configuration of sub-workflows and applications used by Natrix, a single configuration file is used. Optional parts of the workflow (e.g., the generation of quality reports, clustering of OTUs, or the assignment of taxonomic information) can be disabled. The configuration file is also used to define the protocols used to generate the input data, e.g., whether the data is in single-end or paired-end format and whether a split-sample approach was used during sample preparation. It also contains configuration options to adjust individual parts of the workflow depending on the requirements of the project. An example configuration file with a description and default value for each parameter is shown in the CSV file. [file 12859_2020_3852_MOESM1_ESM.csv]

Option	Default	Description
filename	project	The filename of the project folder, primertable (.csv) and config file (.yaml).
primertable	project.csv	Path to the primertable.
units	units.tsv	Path to the sequencing unit sheet.
cores	4	Amount of cores available for the workflow.
multiqc	True	Initial quality check (fastqc & multiqc).	.
demultiplexing	False	Demultiplexing for reads that were not demultiplexed by the sequencing company.
read_sorting	False	Read sorting for paired end reads that were not sorted by the sequencing company.
already_assembled	False	Skipping of the quality control and read assembly steps for data that is already assembled.
seq_rep	OTU	How the sequences should be represented, possible values are: "ASV", amplicon sequence variants, created with DADA2 or "OTU", operational taxonomic units, created with SWARM
threshold	0.9	PANDAseq score threshold a sequence must meet to be kept in the output.
minoverlap	15	Sets the minimum overlap between forward and reverse reads.
minqual	1	Minimal quality score for bases in an assembled read to be accepted by PANDAseq.
minlen	100	The minimal length of a sequence after primer removal to be accepted by PANDAseq.
maxlen	600	The maximal length of a sequence after primer removal to be accepted by PANDAseq.
primer_offset	False	Using PANDAseq to remove primer sequences by length offset instead of sequence identity.
mq	25	Minimum quality sequence check (prinseq), filtering of sequences according to the PHRED quality score before the assembly.
barcode_removed	True	Boolean that indicates if the sequence is free of barcodes.
all_primer	True	Boolean that indicates if the sequence is free of any kind of additional subsequences (primer, barcodes etc.).
clustering	1	Percent identity for cdhit (dereplication) (1 = 100%), if cdhit is solely to be used for dereplication (recommended), keep the default value.
length_overlap	0	Length difference cutoff, default 0.0 if set to 0.9, the shorter sequences need to be at least 90% length of the representative of the cluster.
representative	longest	Which sequence to use as a representative sequence per CDHIT cluster. longest = the longest sequence of the corresponding cluster, most_common = the most common sequence of the corresponding cluster.
beta	8	Weight of a "no" vote for the VSEARCH chimera detection algorithm.
pseudo_count	1.2	Pseudo - count prior on number of “no” votes.
abskew	16	Minimum abundance skew, definied by (min(abund.(paren1), abund.(paren2))) / abund.(child).
filter_method	not_split	If the split sample approach was used (split_sample) or not (not_split).
cutoff	3	An additional abundance filter if the split sample approach was not used.
ampli_corr	fdr	Specifies the correction method for Fisher's exact test.
save_format	png	File format for the frequency-frequency plot.
plot_AmpDuo	True	If the frequency-frequency plot should be saved.
paired_End	True	The format of the sequencing data, TRUE if the reads are in paired-end format.
name_ext	R1	The identifier for the forward read (for the reverse read the 1 is switched with 2, if the data is in paired-end format), has to be included at the end of the file name, before the file format identifier (including for single end files).
swarm	True	Boolean to indicate the use of the SWARM clustering algorithm to create operational taxonomic units (OTUs) from the data.
blast	True	Boolean to indicate the use of the BLAST clustering algorithm to assign taxonomic information to the OTUs.
database	SILVA	Database against which the BLAST should be carried out, at the moment "NCBI" and "SILVA" are supported.
drop_tax_classes	'.*unclassified Bacteria.*, .*uncultured.*bacterium.*'	Given a comma-separated list, drops undesired classes either by id, by name or using regex.
db_path	database/silva.db	Path to the database file against which the BLAST should be carried out, at the moment only the SILVA and NCBI databases will be automatically downloaded, other databases have to be downloaded and configurated manually.
max_target_seqs	1	Number of blast hits that are saved per sequence / OTU.
ident	90	Minimal identity overlap between target and query sequence.
evalue	1E-51	Highest accepted evalue.
out6	6 qseqid qlen length pident mismatch qstart qend sstart send gaps evalue stitle	Additional BLAST information to be saved.
