# Supplementary material for: Natrix: a Snakemake-based workflow for processing, clustering, and taxonomically assigning amplicon sequencing reads
Source: BMC Bioinformatics. 2020 Nov 16;21:526. doi: 10.1186/s12859-020-03852-4 (PMC7667751; doi:10.1186/s12859-020-03852-4)
Supplement: Supplementary file 3 — Additional file 3. Output file descriptions. CSV file containing descriptions of the output files generated by Natrix. [file 12859_2020_3852_MOESM3_ESM.csv]

Folder	File(s)	Description
qc	FastQC reports	Quality reports of the FastQC application.
	MultiQC report	Aggregated FastQC reports in a single file.
logs	Logfiles	Logfiles of the different rules.
assembly (one folder for each sample)	sample_low_qual.fastq	Sequences of sample that did not pass the prinseq quality filtering.
	sample_assembled.fastq	With PANDAseq assembled sequences.
	sample_CDHIT.fastq	Representative sequences of dereplication clusters.
	sample.fasta	FASTA file of the assembled sequences.
	sample.dereplicated.fasta	Dereplicated sequences of sample.
	sample_chimera.fasta	Sequences of sample that are thought to be of chimeric origin.
	sample_cut.fasta	Sequences of sample without additional subsequences (primer, barcodes etc.).
	sample_dada.fasta	ASVs of sample that underwent denoising, dereplication and paired-end merging using the DADA2 toolkit.
finalData	sample.nonchimera.fasta	Sequences of sample that passed the chimera detection rule.
	unfiltered_table.csv	Table containing the sequences of all samples and their abundances per sample.
	filtered_table.csv	Table containing the sequences of all samples and their abundances per sample after filtering.
	filtered_out_table.csv	Table containing the sequences that did not pass the filtering rule.
	filtered.fasta	The sequences of the filtered\_table.csv in FASTA format.
	filtered_blast_table.csv	Table containing the sequences of the filtered_table.csv and the taxonomic information assigned to each.
figures	ampliconduo_unfiltered.png	Discordance graph before the filtering.
	ampliconduo_filtered.png	Discordance graph after filtering.
	AmpliconDuo.Rdata	RData file containing the results of the AmpliconDuo statistical analysis.
