# Supplementary material for: Natrix: a Snakemake-based workflow for processing, clustering, and taxonomically assigning amplicon sequencing reads
Source: BMC Bioinformatics. 2020 Nov 16;21:526. doi: 10.1186/s12859-020-03852-4 (PMC7667751; doi:10.1186/s12859-020-03852-4)
Supplement: Supplementary file 4 — Additional file 4. Configuration parameters used for the flooding experiment. CSV file containing the configuration parameters used in the OTU and ASV variants of the workflow for the processing of the flooding experiment data. [file 12859_2020_3852_MOESM4_ESM.csv]

Option	OTU Workflow	ASV Workflow
filename	JAU-4_otu	JAU-4_asv
primertable	JAU-4_otu.csv	JAU-4_asv.csv
units	units.tsv	units.tsv
cores	20	20
multiqc	False	False
demultiplexing	False	False
read_sorting	False	False
already_assembled	False	False
seq_rep	OTU	ASV
threshold	0.9	0.9
minoverlap	15	15
minqual	1	1
minlen	100	100
maxlen	600	600
primer_offset	False	False
mq	30	30
barcode_removed	True	True
all_primer	False	False
clustering	1	1
length_overlap	0	0
representative	most_common	most_common
beta	8	8
pseudo_count	1.2	1.2
abskew	16	16
filter_method	split_sample	split_sample
cutoff	3	3
ampli_corr	fdr	fdr
save_format	png	png
plot_AmpDuo	True	True
paired_End	True	True
name_ext	R1	R1
swarm	True	False
blast	True	True
database	NCBI	NCBI
drop_tax_classes	''	''
db_path	database/ncbi/nt	database/ncbi/nt
max_target_seqs	10	10
ident	90	90
evalue	1E-51	1E-51
out6	6 qseqid qlen length pident mismatch qstart qend sstart send gaps evalue stitle	6 qseqid qlen length pident mismatch qstart qend sstart send gaps evalue stitle
